# Supplementary material for: Dynamic equilibrium of skeletal muscle macrophage ontogeny in the diaphragm during homeostasis, injury, and recovery
Source: Sci Rep. 2024 Apr 21;14:9132. doi: 10.1038/s41598-024-59527-0 (PMC11033281; doi:10.1038/s41598-024-59527-0)
Supplement: Supplementary file 2 — Supplementary Information 2. [file 41598_2024_59527_MOESM2_ESM.xlsx]

## Sheet: Fig1c
Figure 1c
raw data		No IR	IR	IR+S
		204	12	240
		231	13	229
		396	14	294
		465	10	318
Descriptive statistics		No IR	IR	IR+S
	Number of values	4	4	4
	Minimum	204	10	229
	Maximum	465	14	318
	Range	261	4	89
	Mean	324	12.25	270.3
	Std. Deviation	126.6	1.708	42.66
	Std. Error of Mean	63.32	0.8539	21.33
	Lower 95% CI of mean	122.5	9.532	202.4
	Upper 95% CI of mean	525.5	14.97	338.1
	Skewness	0.2114	-0.7528	0.2095
	Kurtosis	-4.373	0.3429	-4.195
Normality test	Shapiro-Wilk test	No IR	IR	IR+S
	W	0.889	0.9714	0.9011
	P value	0.3787	0.85	0.4367
	Passed normality test (alpha=0.05)?	Yes	Yes	Yes
	P value summary	ns	ns	ns
Multiple comparisons	Tukey's multiple comparisons test	Mean Diff.	95.00% CI of diff.	Below threshold?	Summary	Adjusted P Value
	No IR vs. IR	311.8	159.4 to 464.1	Yes	***	0.0008	A-B
	No IR vs. IR+S	53.75	-98.58 to 206.1	No	ns	0.6038	A-C
	IR vs. IR+S	-258	-410.3 to -105.7	Yes	**	0.0028	B-C
	Test details	Mean 1	Mean 2	Mean Diff.	SE of diff.	n1	n2	q	DF
	No IR vs. IR	324	12.25	311.8	54.56	4	4	8.081	9
	No IR vs. IR+S	324	270.3	53.75	54.56	4	4	1.393	9
	IR vs. IR+S	12.25	270.3	-258	54.56	4	4	6.687	9

## Sheet: Fig1d
Figure 1d
raw data		No IR	IR	IR+S
		94.1176	33.3333	93.3333
		95.2381	38.4615	95.1965
		94.1919	46.6667	91.8367
		90.3226	50	90.2516
Descriptive statistics		No IR	IR	IR+S
	Number of values	4	4	4
	Minimum	90.32	33.33	90.25
	Maximum	95.24	50	95.2
	Range	4.916	16.67	4.945
	Mean	93.47	42.12	92.65
	Std. Deviation	2.158	7.602	2.111
	Std. Error of Mean	1.079	3.801	1.055
	Lower 95% CI of mean	90.03	30.02	89.3
	Upper 95% CI of mean	96.9	54.21	96.01
	Skewness	-1.652	-0.215	0.1642
	Kurtosis	3.112	-3.098	-0.7778
Normality test	Shapiro-Wilk test	No IR	IR	IR+S
	W	0.8227	0.9479	0.9954
	P value	0.1497	0.7033	0.9831
	Passed normality test (alpha=0.05)?	Yes	Yes	Yes
	P value summary	ns	ns	ns
Multiple comparisons	Tukey's multiple comparisons test	Mean Diff.	95.00% CI of diff.	Below threshold?	Summary	Adjusted P Value
	No IR vs. IR	51.35	42.03 to 60.68	Yes	****	<0.0001	A-B
	No IR vs. IR+S	0.813	-8.510 to 10.14	No	ns	0.968	A-C
	IR vs. IR+S	-50.54	-59.86 to -41.22	Yes	****	<0.0001	B-C
	Test details	Mean 1	Mean 2	Mean Diff.	SE of diff.	n1	n2	q	DF
	No IR vs. IR	93.47	42.12	51.35	3.339	4	4	21.75	9
	No IR vs. IR+S	93.47	92.65	0.813	3.339	4	4	0.3443	9
	IR vs. IR+S	42.12	92.65	-50.54	3.339	4	4	21.4	9

## Sheet: Fig1e
Figure 1e
MyoD
raw data		No IR	IR+S
		1.70844	1.09721
		0.98151	0.844339
		0.7081	1.14902
		0.601949	0.515334
Descriptive statistics		No IR	IR+S
	Number of values	4	4
	Minimum	0.6019	0.5153
	Maximum	1.708	1.149
	Range	1.106	0.6337
	Mean	1	0.9015
	Std. Deviation	0.4986	0.2898
	Std. Error of Mean	0.2493	0.1449
	Lower 95% CI of mean	0.2066	0.4403
	Upper 95% CI of mean	1.793	1.363
	Skewness	1.439	-0.9612
	Kurtosis	1.828	-0.5207
Normality test	Shapiro-Wilk test	No IR	IR+S
	W	0.8708	0.9052
	P value	0.3009	0.4573
	Passed normality test (alpha=0.05)?	Yes	Yes
	P value summary	ns	ns
Unpaired test	Column B	IR+S
	vs.	vs.
	Column A	No IR
	Unpaired t test
	P value	0.7442
	P value summary	ns
	Significantly different (P < 0.05)?	No
	One- or two-tailed P value?	Two-tailed
	t, df	t=0.3417, df=6
	How big is the difference?
	Mean of column A	1
	Mean of column B	0.9015
	Difference between means (B - A) ± SEM	-0.09852 ± 0.2884
	95% confidence interval	-0.8041 to 0.6071
	R squared (eta squared)	0.01908
	F test to compare variances
	F, DFn, Dfd	2.960, 3, 3
	P value	0.3965
	P value summary	ns
	Significantly different (P < 0.05)?	No
	Data analyzed
	Sample size, column A	4
	Sample size, column B	4
Myogenin
raw data		No IR	IR+S
		1.38593	1.09246
		1.53823	1.34512
		0.604574	1.81597
		0.471265	0.520674
Descriptive statistics		No IR	IR+S
	Number of values	4	4
	Minimum	0.4713	0.5207
	Maximum	1.538	1.816
	Range	1.067	1.295
	Mean	1	1.194
	Std. Deviation	0.5399	0.5396
	Std. Error of Mean	0.27	0.2698
	Lower 95% CI of mean	0.1409	0.335
	Upper 95% CI of mean	1.859	2.052
	Skewness	0.01592	-0.2593
	Kurtosis	-5.314	0.4904
Normality test	Shapiro-Wilk test	No IR	IR+S
	W	0.8521	0.9951
	P value	0.233	0.9818
	Passed normality test (alpha=0.05)?	Yes	Yes
	P value summary	ns	ns
Unpaired test	Table Analyzed	Myogenin-C1
	Column B	IR+S
	vs.	vs.
	Column A	No IR
	Unpaired t test
	P value	0.6301
	P value summary	ns
	Significantly different (P < 0.05)?	No
	One- or two-tailed P value?	Two-tailed
	t, df	t=0.5072, df=6
	How big is the difference?
	Mean of column A	1
	Mean of column B	1.194
	Difference between means (B - A) ± SEM	0.1936 ± 0.3817
	95% confidence interval	-0.7403 to 1.127
	R squared (eta squared)	0.04111
	F test to compare variances
	F, DFn, Dfd	1.001, 3, 3
	P value	0.9991
	P value summary	ns
	Significantly different (P < 0.05)?	No
	Data analyzed
	Sample size, column A	4
	Sample size, column B	4
Myosin-emb
raw data		No IR	IR+S
		0.731896	0.845707
		2.39426	1.03421
		0.4161	0.688637
		0.457747	0.67667
Descriptive statistics		No IR	IR+S
	Number of values	4	4
	Minimum	0.4161	0.6767
	Maximum	2.394	1.034
	Range	1.978	0.3575
	Mean	1	0.8113
	Std. Deviation	0.94	0.1674
	Std. Error of Mean	0.47	0.08369
	Lower 95% CI of mean	-0.4958	0.545
	Upper 95% CI of mean	2.496	1.078
	Skewness	1.872	0.971
	Kurtosis	3.521	-0.6516
Normality test	Shapiro-Wilk test	No IR	IR+S
	W	0.7448	0.8793
	P value	0.0345	0.3358
	Passed normality test (alpha=0.05)?	No	Yes
	P value summary	*	ns
Mann-Whiteney test	Table Analyzed	Embry MHC-C2
	Column B	IR+S
	vs.	vs.
	Column A	No IR
	Mann Whitney test
	P value	0.6857
	Exact or approximate P value?	Exact
	P value summary	ns
	Significantly different (P < 0.05)?	No
	One- or two-tailed P value?	Two-tailed
	Sum of ranks in column A,B	16 , 20
	Mann-Whitney U	6
	Difference between medians
	Median of column A	0.5948, n=4
	Median of column B	0.7672, n=4
	Difference: Actual	0.1724
	Difference: Hodges-Lehmann	0.2249

## Sheet: Fig2b
Figure 2b
Raw data		No IR	IR+S
		12.5589	10.8542
		11.4642	10.2369
		12.4404	10.4736
		10.4654	11.4667
Descriptive statistics		No IR	IR+S
	Number of values	4	4
	Minimum	10.47	10.24
	Maximum	12.56	11.47
	Range	2.093	1.23
	Mean	11.73	10.76
	Std. Deviation	0.9766	0.5366
	Std. Error of Mean	0.4883	0.2683
	Lower 95% CI of mean	10.18	9.904
	Upper 95% CI of mean	13.29	11.61
	Skewness	-0.8102	0.8313
	Kurtosis	-1.413	-0.1252
Normality test	Shapiro-Wilk test	No IR	IR+S
	W	0.8959	0.9554
	P value	0.4111	0.7499
	Passed normality test (alpha=0.05)?	Yes	Yes
	P value summary	ns	ns
Unpaired t test	Table Analyzed	Diameter
	Column B	IR+S
	vs.	vs.
	Column A	No IR
	Unpaired t test
	P value	0.1309
	P value summary	ns
	Significantly different (P < 0.05)?	No
	One- or two-tailed P value?	Two-tailed
	t, df	t=1.749, df=6
	How big is the difference?
	Mean of column A	11.73
	Mean of column B	10.76
	Difference between means (B - A) ± SEM	-0.9744 ± 0.5572
	95% confidence interval	-2.338 to 0.3890
	R squared (eta squared)	0.3376
	F test to compare variances
	F, DFn, Dfd	3.312, 3, 3
	P value	0.3516
	P value summary	ns
	Significantly different (P < 0.05)?	No
	Data analyzed
	Sample size, column A	4
	Sample size, column B	4

## Sheet: Fig2c
Figure 2c
Raw data		No IR	IR+S
		86.6245	81.7624
		86.9726	83.2381
		81.3044	84.4137
		82.6615	85.249
Descriptive statistics		No IR	IR+S
	Number of values	4	4
	Minimum	81.3	81.76
	Maximum	86.97	85.25
	Range	5.668	3.487
	Mean	84.39	83.67
	Std. Deviation	2.839	1.513
	Std. Error of Mean	1.419	0.7567
	Lower 95% CI of mean	79.87	81.26
	Upper 95% CI of mean	88.91	86.07
	Skewness	-0.1811	-0.4975
	Kurtosis	-4.822	-0.9495
Normality test	Shapiro-Wilk test	No IR	IR+S
	W	0.8583	0.9775
	P value	0.2541	0.8873
	Passed normality test (alpha=0.05)?	Yes	Yes
	P value summary	ns	ns
Unpaired t test	Table Analyzed	fusion index
	Column B	IR+S
	vs.	vs.
	Column A	No IR
	Unpaired t test
	P value	0.668
	P value summary	ns
	Significantly different (P < 0.05)?	No
	One- or two-tailed P value?	Two-tailed
	t, df	t=0.4507, df=6
	How big is the difference?
	Mean of column A	84.39
	Mean of column B	83.67
	Difference between means (B - A) ± SEM	-0.7250 ± 1.608
	95% confidence interval	-4.661 to 3.211
	R squared (eta squared)	0.03275
	F test to compare variances
	F, DFn, Dfd	3.518, 3, 3
	P value	0.3291
	P value summary	ns
	Significantly different (P < 0.05)?	No
	Data analyzed
	Sample size, column A	4
	Sample size, column B	4

## Sheet: Fig2d
Figure 2d
MyoD
Raw data		No IR	IR+S
		1.65329	1.25054
		0.622925	1.99278
		1.19817	1.3835
		0.52561	1.65088
			1.18955
Descriptive statistics		No IR	IR+S
	Number of values	4	5
	Minimum	0.5256	1.19
	Maximum	1.653	1.993
	Range	1.128	0.8032
	Mean	1	1.493
	Std. Deviation	0.527	0.3307
	Std. Error of Mean	0.2635	0.1479
	Lower 95% CI of mean	0.1614	1.083
	Upper 95% CI of mean	1.839	1.904
	Skewness	0.5748	0.9751
	Kurtosis	-2.502	-0.1721
Normality test	Shapiro-Wilk test	No IR	IR+S
	W	0.9098	0.9085
	P value	0.4813	0.4584
	Passed normality test (alpha=0.05)?	Yes	Yes
	P value summary	ns	ns
Unpaired t test	Table Analyzed	MyoD-C1
	Column B	IR+S
	vs.	vs.
	Column A	No IR
	Unpaired t test
	P value	0.1279
	P value summary	ns
	Significantly different (P < 0.05)?	No
	One- or two-tailed P value?	Two-tailed
	t, df	t=1.726, df=7
	How big is the difference?
	Mean of column A	1
	Mean of column B	1.493
	Difference between means (B - A) ± SEM	0.4935 ± 0.2858
	95% confidence interval	-0.1824 to 1.169
	R squared (eta squared)	0.2986
	F test to compare variances
	F, DFn, Dfd	2.539, 3, 4
	P value	0.3897
	P value summary	ns
	Significantly different (P < 0.05)?	No
	Data analyzed
	Sample size, column A	4
	Sample size, column B	5
Myogenin
Raw data		No IR	IR+S
		0.996451	1.26255
		0.613466	1.71139
		1.78718	1.38648
		0.602906	1.9024
			1.31912
Descriptive staticstics		No IR	IR+S
	Number of values	4	5
	Minimum	0.6029	1.263
	Maximum	1.787	1.902
	Range	1.184	0.6398
	Mean	1	1.516
	Std. Deviation	0.5558	0.2772
	Std. Error of Mean	0.2779	0.1239
	Lower 95% CI of mean	0.1156	1.172
	Upper 95% CI of mean	1.884	1.861
	Skewness	1.427	0.7576
	Kurtosis	1.56	-1.729
Normality test	Shapiro-Wilk test	No IR	IR+S
	W	0.8311	0.8799
	P value	0.1706	0.3087
	Passed normality test (alpha=0.05)?	Yes	Yes
	P value summary	ns	ns
Unpaired t test	Table Analyzed	Myogenin-C1
	Column B	IR+S
	vs.	vs.
	Column A	No IR
	Unpaired t test
	P value	0.1094
	P value summary	ns
	Significantly different (P < 0.05)?	No
	One- or two-tailed P value?	Two-tailed
	t, df	t=1.833, df=7
	How big is the difference?
	Mean of column A	1
	Mean of column B	1.516
	Difference between means (B - A) ± SEM	0.5164 ± 0.2817
	95% confidence interval	-0.1496 to 1.182
	R squared (eta squared)	0.3244
	F test to compare variances
	F, DFn, Dfd	4.022, 3, 4
	P value	0.2122
	P value summary	ns
	Significantly different (P < 0.05)?	No
	Data analyzed
	Sample size, column A	4
	Sample size, column B	5
Myhc-emb
Raw data		No IR	IR+S
		0.241905	0.657229
		0.640037	0.61652
		1.79723	1.0132
		1.32083	0.62143
			0.943904
Discriptive statistics		No IR	IR+S
	Number of values	4	5
	Minimum	0.2419	0.6165
	Maximum	1.797	1.013
	Range	1.555	0.3967
	Mean	1	0.7705
	Std. Deviation	0.6935	0.1922
	Std. Error of Mean	0.3467	0.08595
	Lower 95% CI of mean	-0.1035	0.5318
	Upper 95% CI of mean	2.103	1.009
	Skewness	0.1147	0.6523
	Kurtosis	-2.524	-2.872
Normality test	Shapiro-Wilk test	No IR	IR+S
	W	0.9686	0.7893
	P value	0.8329	0.0661
	Passed normality test (alpha=0.05)?	Yes	Yes
	P value summary	ns	ns
Unpaired t test	Table Analyzed	Embry MHC-C1
	Column B	IR+S
	vs.	vs.
	Column A	No IR
	Unpaired t test
	P value	0.4961
	P value summary	ns
	Significantly different (P < 0.05)?	No
	One- or two-tailed P value?	Two-tailed
	t, df	t=0.7179, df=7
	How big is the difference?
	Mean of column A	1
	Mean of column B	0.7705
	Difference between means (B - A) ± SEM	-0.2295 ± 0.3198
	95% confidence interval	-0.9857 to 0.5266
	R squared (eta squared)	0.06857
	F test to compare variances
	F, DFn, Dfd	13.02, 3, 4
	P value	0.0313
	P value summary	*
	Significantly different (P < 0.05)?	Yes
	Data analyzed
	Sample size, column A	4
	Sample size, column B	5

## Sheet: Fig3b
Figure 3b
Raw data		IR	IR + S
		256.808	91.0417
		292.183	67.647
		147.296	112.5
		345.484	193.485
		169.048	154
		288.375	157.658
		293.926	237.469
		223.056	586.111
		154.305	363.906
		351.232	330.556
		115.719	417.934
Descriptive statistics		IR	IR + S
	Number of values	11	11
	Minimum	115.7	67.65
	Maximum	351.2	586.1
	Range	235.5	518.5
	Mean	239.8	246.6
	Std. Deviation	82.74	160.9
	Std. Error of Mean	24.95	48.53
	Lower 95% CI of mean	184.2	138.5
	Upper 95% CI of mean	295.4	354.7
	Skewness	-0.1495	0.9627
	Kurtosis	-1.47	0.3335
Normality test	Shapiro-Wilk test	IR	IR + S
	W	0.9229	0.9134
	P value	0.3432	0.2673
	Passed normality test (alpha=0.05)?	Yes	Yes
	P value summary	ns	ns
Unpaired t test	Table Analyzed	DIA MP #
	Column B	IR + S
	vs.	vs.
	Column A	IR
	Unpaired t test
	P value	0.902
	P value summary	ns
	Significantly different (P < 0.05)?	No
	One- or two-tailed P value?	Two-tailed
	t, df	t=0.1248, df=20
	How big is the difference?
	Mean of column A	239.8
	Mean of column B	246.6
	Difference between means (B - A) ± SEM	6.807 ± 54.56
	95% confidence interval	-107.0 to 120.6
	R squared (eta squared)	0.0007776
	F test to compare variances
	F, DFn, Dfd	3.784, 10, 10
	P value	0.0471
	P value summary	*
	Significantly different (P < 0.05)?	Yes
	Data analyzed
	Sample size, column A	11
	Sample size, column B	11

## Sheet: Fig3d
Figure3d
		Recipient											Donor
Raw data	IR	6.53425	10.7746	1.94366	20.3226	5.95238	7.125	6.88889	6.38889	10.6944	2.14091	5.36842	250.274	281.409	145.352	325.161	163.095	281.25	287.037	216.667	143.611	349.091	110.351
	IR + S	33.6458	24.5098	36.1957	68.9126	61	79.2793	131.017	266.667	154.062	194.792	146.589	57.3958	43.1373	76.3043	124.573	93	78.3784	106.452	319.444	209.844	135.764	271.345
	body weight	IR	IR + S
		20.27	27.06
		21.85	23.45
		21.68	21.14
		21.91	23.7
		22.6	21.8
		22.9	26.26
		16.2	22.01
Normality test	Shapiro-Wilk test	IR （R)	IR（D)	IR + S（R)	IR + S （D)
	W	0.8337	0.9311	0.9135	0.8654
	P value	0.0261	0.4216	0.2681	0.0676
	Passed normality test (alpha=0.05)?	No	Yes	Yes	Yes
	P value summary	*	ns	ns	ns
Kruskal-Wallist test	Number of families	1
	Number of comparisons per family	6
	Alpha	0.05
	Dunn's multiple comparisons test	Mean rank diff.	Significant?	Summary	Adjusted P Value
	IR （R) vs. IR（D)	-29.55	Yes	****	<0.0001	A-B
	IR （R) vs. IR + S（R)	-16.91	Yes	*	0.0121	A-C
	IR （R) vs. IR + S （D)	-19.55	Yes	**	0.0022	A-D
	IR（D) vs. IR + S（R)	12.64	No	ns	0.1263	B-C
	IR（D) vs. IR + S （D)	10	No	ns	0.4073	B-D
	IR + S（R) vs. IR + S （D)	-2.636	No	ns	>0.9999	C-D
	Test details	Mean rank 1	Mean rank 2	Mean rank diff.	n1	n2	Z
	IR （R) vs. IR（D)	6	35.55	-29.55	11	11	5.394
	IR （R) vs. IR + S（R)	6	22.91	-16.91	11	11	3.087
	IR （R) vs. IR + S （D)	6	25.55	-19.55	11	11	3.568
	IR（D) vs. IR + S（R)	35.55	22.91	12.64	11	11	2.307
	IR（D) vs. IR + S （D)	35.55	25.55	10	11	11	1.826
	IR + S（R) vs. IR + S （D)	22.91	25.55	-2.636	11	11	0.4813

## Sheet: Fig4a
Figure4a
Raw data		Blood	DIA	TA	Soleus
		99.6399	97.5709	99.5812	93.6547
		98.9999	97.7222	100	96.105
		100	97.1003	95.6561	92.8526
		93.2	92.9762	100	94.6493
		99.0585	99.3958	99.7176	98.1873
		99.5199	95.2964	93.6253	88.3485
		Blood	DIA	TA	Soleus
Descriptive statistics	Number of values	6	6	6	6
	Minimum	93.2	92.98	93.63	88.35
	Maximum	100	99.4	100	98.19
	Range	6.8	6.42	6.375	9.839
	Mean	98.4	96.68	98.1	93.97
	Std. Deviation	2.576	2.239	2.758	3.339
	Std. Error of Mean	1.052	0.914	1.126	1.363
	Lower 95% CI of mean	95.7	94.33	95.2	90.46
	Upper 95% CI of mean	101.1	99.03	101	97.47
	Skewness	-2.334	-0.8362	-1.182	-0.7524
	Kurtosis	5.566	0.6502	-0.5228	1.272
Normality test	Shapiro-Wilk test	Blood	DIA	TA	Soleus
	W	0.6356	0.9385	0.7471	0.9628
	P value	0.0012	0.6473	0.0187	0.8413
	Passed normality test (alpha=0.05)?	No	Yes	No	Yes
	P value summary	**	ns	*	ns
Kruskal-Wallis test	Number of families	1
	Number of comparisons per family	6
	Alpha	0.05
	Dunn's multiple comparisons test	Mean rank diff.	Significant?	Summary	Adjusted P Value
	Blood vs. DIA	5.333	No	ns	>0.9999	A-B
	Blood vs. TA	-0.6667	No	ns	>0.9999	A-C
	Blood vs. Soleus	9.333	No	ns	0.1328	A-D
	DIA vs. TA	-6	No	ns	0.8478	B-C
	DIA vs. Soleus	4	No	ns	>0.9999	B-D
	TA vs. Soleus	10	No	ns	0.0853	C-D
	Test details	Mean rank 1	Mean rank 2	Mean rank diff.	n1	n2	Z
	Blood vs. DIA	16	10.67	5.333	6	6	1.308
	Blood vs. TA	16	16.67	-0.6667	6	6	0.1634
	Blood vs. Soleus	16	6.667	9.333	6	6	2.288
	DIA vs. TA	10.67	16.67	-6	6	6	1.471
	DIA vs. Soleus	10.67	6.667	4	6	6	0.9806
	TA vs. Soleus	16.67	6.667	10	6	6	2.452

## Sheet: Fig4b
Figure4b
Raw data		Blood	DIA	TA	Soleus
		91.3	54.4615	85.291	85.7297
		86.9	57.971	76.7141	74.6767
		82.4	44.7508	75.3544	75.6696
		85.2	40.9326	74.7836	75.2155
		87	65.0875	86.4322	65.4102
Descriptive statistics		Blood	DIA	TA	Soleus
	Number of values	5	5	5	5
	Minimum	82.4	40.93	74.78	65.41
	Maximum	91.3	65.09	86.43	85.73
	Range	8.9	24.15	11.65	20.32
	Mean	86.56	52.64	79.72	75.34
	Std. Deviation	3.238	9.823	5.669	7.196
	Std. Error of Mean	1.448	4.393	2.535	3.218
	Lower 95% CI of mean	82.54	40.44	72.68	66.41
	Upper 95% CI of mean	90.58	64.84	86.75	84.27
	Skewness	0.3942	-0.004522	0.5639	0.1588
	Kurtosis	1.188	-1.625	-3.115	1.966
Normality test	Shapiro-Wilk test	Blood	DIA	TA	Soleus
	W	0.9615	0.9596	0.7999	0.9122
	P value	0.8186	0.805	0.0809	0.4807
	Passed normality test (alpha=0.05)?	Yes	Yes	Yes	Yes
	P value summary	ns	ns	ns	ns
One-way ANOVA	Number of families	1
	Number of comparisons per family	6
	Alpha	0.05
	Tukey's multiple comparisons test	Mean Diff.	95.00% CI of diff.	Below threshold?	Summary	Adjusted P Value
	Blood vs. DIA	33.92	21.42 to 46.42	Yes	****	<0.0001	A-B
	Blood vs. TA	6.845	-5.655 to 19.35	No	ns	0.4239	A-C
	Blood vs. Soleus	11.22	-1.281 to 23.72	No	ns	0.0867	A-D
	DIA vs. TA	-27.07	-39.57 to -14.57	Yes	****	<0.0001	B-C
	DIA vs. Soleus	-22.7	-35.20 to -10.20	Yes	***	0.0005	B-D
	TA vs. Soleus	4.375	-8.126 to 16.87	No	ns	0.7509	C-D
	Test details	Mean 1	Mean 2	Mean Diff.	SE of diff.	n1	n2	q	DF
	Blood vs. DIA	86.56	52.64	33.92	4.369	5	5	10.98	16
	Blood vs. TA	86.56	79.72	6.845	4.369	5	5	2.216	16
	Blood vs. Soleus	86.56	75.34	11.22	4.369	5	5	3.632	16
	DIA vs. TA	52.64	79.72	-27.07	4.369	5	5	8.763	16
	DIA vs. Soleus	52.64	75.34	-22.7	4.369	5	5	7.347	16
	TA vs. Soleus	79.72	75.34	4.375	4.369	5	5	1.416	16

[truncated: 13 more sheets: Fig4c, Fig4d, Fig5c, Fig5d, Fig6a, Fig6b, Fig6c, Fig6d, Fig6e, Fig7a, Fig7b, Fig7c, Sup Fig1]
